# Supplementary material for: Brachiaria Grasses (Brachiaria spp.) harbor a diverse bacterial community with multiple attributes beneficial to plant growth and development
Source: Microbiologyopen. 2017 Jun 21;6(5):e00497. doi: 10.1002/mbo3.497 (PMC5635169; doi:10.1002/mbo3.497)
Supplement: Supplementary file 2 [file MBO3-6-na-s002.xlsx]

## Sheet: Sheet1
Suplementary Table S1: Bacterial strains isolated from Brachiaria grasses and their functional properties.
Laboratory ID	Isolate ID	Origin	IAA	Siderophore	Phosphate solubilization	Hydrogen cyanide	ACC deaminase	Antifungal activity against:							Number of positive PGP attributes
								A. flavus (isolate F006)	A. flavus (isolate F023)	N. oryzae (F025)	F.equiseti (F005)	N. sphaerica (F010)	P. herbarum (F020)	M.grisea (MG001)
CSB_B001	Pantoea sp_1	Leaf	Positive	Positive	Positive	Negative	Negative	Negative	Negative	Negative	Negative	Negative	Negative	Negative	3
CSB_B002	Herbaspirillium frisingense	Leaf	Positive	Positive	Positive	Negative	Negative	Negative	Negative	Negative	Negative	Negative	Negative	Negative	3
CSB_B003	Curtobacterium sp_1	Leaf	Negative	Negative	Positive	Negative	Negative	Negative	Negative	Negative	Negative	Negative	Negative	Negative	1
CSB_B005	Pantoea sp_1	Leaf	Positive	Positive	Positive	Negative	Negative	Negative	Negative	Negative	Negative	Negative	Negative	Negative	2
CSB_B006	Pseudomonas sp_2	Leaf	Positive	Positive	Negative	Negative	Negative	Negative	Negative	Negative	Negative	Negative	Negative	Negative	2
CSB_B009	Pantoea sp_1	Leaf	Positive	Positive	Positive	Positive	Negative	Negative	Negative	Negative	Negative	Negative	Negative	Negative	4
CSB_B010	Pseudomonas sp_8	Leaf	Positive	Positive	Positive	Negative	Negative	Negative	Negative	Negative	Negative	Negative	Negative	Negative	3
CSB_B011	Pantoea ananatis sp_1	Leaf	Positive	Positive	Positive	Positive	Negative	Negative	Negative	Negative	Negative	Negative	Negative	Negative	4
CSB_B012	Stenotrophomonas sp	Leaf	Positive	Negative	Positive	Positive	Negative	Negative	Negative	Negative	Negative	Negative	Negative	Negative	3
CSB_B013	Curtobacterium sp_1	Leaf	Positive	Negative	Negative	Positive	Negative	Negative	Negative	Negative	Negative	Negative	Negative	Negative	2
CSB_B014	Microbacterium testaceum sp_1	Leaf	Positive	Positive	Positive	Positive	Negative	Negative	Negative	Positive	Negative	Positive	Negative	Negative	5
CSB_B015	Shingomonas sp_2	Leaf	Negative	Negative	Negative	Negative	Negative	Negative	Negative	Negative	Negative	Negative	Negative	Negative	0
CSB_B016	Shingomonas sp_1	Leaf	Positive	Negative	Negative	Negative	Negative	Negative	Negative	Negative	Negative	Negative	Negative	Negative	1
CSB_B017	Pseudomonas sp_2	Leaf	Positive	Positive	Negative	Negative	Negative	Negative	Negative	Negative	Negative	Negative	Negative	Negative	2
CSB_B018	Shingomonas sp_1	Leaf	Positive	Negative	Negative	Negative	Negative	Negative	Negative	Negative	Negative	Negative	Negative	Negative	1
CSB_B019	Microbacterium testaceum sp_2	Leaf	Positive	Negative	Positive	Positive	Negative	Negative	Negative	Negative	Negative	Negative	Negative	Negative	3
CSB_B020	Microbacterium testaceum sp_2	Leaf	Positive	Negative	Positive	Positive	Negative	Negative	Negative	Negative	Negative	Negative	Negative	Negative	3
CSB_B021	Pantoea sp_2	Leaf	Positive	Positive	Positive	Negative	Positive	Negative	Negative	Negative	Negative	Negative	Negative	Negative	4
CSB_B022	Pantoea sp_3	Leaf	Positive	Positive	Positive	Negative	Positive	Negative	Negative	Negative	Negative	Negative	Negative	Negative	4
CSB_B023	Pantoea ananatis sp_2	Leaf	Negative	Positive	Positive	Negative	Positive	Negative	Negative	Negative	Negative	Negative	Negative	Negative	3
CSB_B026	Curtobacterium flaccumfaciens	Leaf	Negative	Negative	Positive	Negative	Negative	Negative	Negative	Negative	Negative	Negative	Negative	Negative	1
CSB_B027	Pantoea sp_3	Leaf	Negative	Negative	Negative	Negative	Positive	Negative	Negative	Negative	Negative	Negative	Negative	Negative	1
CSB_B029	Curtobacterium sp_2	Leaf	Positive	Negative	Negative	Positive	Negative	Negative	Negative	Negative	Negative	Negative	Negative	Negative	2
CSB_B031	Pantoea sp_1	Leaf	Positive	Negative	Negative	Negative	Negative	Positive	Negative	Negative	Negative	Negative	Negative	Negative	2
CSB_B034	Pantoea ananatis sp_1	Leaf	Positive	Positive	Positive	Positive	Positive	Negative	Negative	Negative	Negative	Negative	Negative	Negative	5
CSB_B037	Bacillus sp_1	Leaf	Negative	Negative	Negative	Negative	Negative	Negative	Negative	Negative	Negative	Negative	Negative	Negative	0
CSB_B040	Pantoea sp_1	Leaf	Positive	Positive	Positive	Negative	Negative	Negative	Negative	Negative	Negative	Negative	Negative	Negative	3
CSB_B043	Enterobacter sp_2	Root	Negative	Positive	Negative	Negative	Negative	Negative	Negative	Negative	Negative	Negative	Negative	Negative	1
CSB_B046	Pectobacterium carotovorum	Root	Positive	Positive	Negative	Negative	Negative	Positive	Negative	Negative	Negative	Positive	Negative	Positive	3
CSB_B047	Acinetobacter sp_2	Root	Negative	Positive	Positive	Negative	Negative	Negative	Negative	Negative	Negative	Negative	Negative	Negative	2
CSB_B048	Enterobacter sp_4	Root	Positive	Positive	Positive	Negative	Negative	Negative	Negative	Positive	Negative	Positive	Negative	Negative	4
CSB_B049	Stenotrophomonas sp	Root	Positive	Negative	Negative	Negative	Negative	Negative	Negative	Positive	Negative	Positive	Negative	Negative	3
CSB_B053	Pseudomonas sp_12	Root	Negative	Positive	Positive	Positive	Positive	Positive	Positive	Negative	Negative	Positive	Negative	Negative	5
CSB_B054	Pseudomonas sp_1	Root	Positive	Positive	Negative	Negative	Negative	Negative	Negative	Positive	Negative	Positive	Negative	Negative	3
CSB_B056	Microbacterium testaceum sp_3	Root	Negative	Positive	Positive	Negative	Negative	Negative	Negative	Negative	Negative	Negative	Negative	Negative	2
CSB_B057	Pseudomonas sp_1	Root	Positive	Positive	Positive	Negative	Negative	Negative	Negative	Positive	Negative	Positive	Negative	Negative	4
CSB_B059	Pseudomonas sp_5	Root	Positive	Positive	Negative	Positive	Negative	Negative	Negative	Positive	Negative	Negative	Negative	Negative	4
CSB_B061	Enterobacter sp_3	Root	Positive	Positive	Positive	Negative	Negative	Negative	Negative	Negative	Negative	Negative	Negative	Negative	3
CSB_B063	Pseudomonas sp_3	Root	Positive	Positive	Negative	Negative	Positive	Negative	Negative	Negative	Negative	Negative	Negative	Negative	3
CSB_B064	Pseudomonas sp_7	Root	Positive	Positive	Negative	Positive	Negative	Negative	Negative	Positive	Negative	Positive	Negative	Negative	4
CSB_B065	Pantoea sp_2	Soil	Positive	Positive	Positive	Negative	Negative	Negative	Negative	Positive	Negative	Negative	Negative	Negative	4
CSB_B066	Enterobacter sp_3	Soil	Negative	Positive	Negative	Negative	Positive	Negative	Negative	Negative	Negative	Negative	Negative	Negative	2
CSB_B067	Acinetobacter sp_2	Soil	Negative	Positive	Positive	Negative	Positive	Negative	Negative	Negative	Negative	Negative	Negative	Negative	3
CSB_B068	Acinetobacter sp_3	Soil	Negative	Positive	Positive	Negative	Negative	Negative	Negative	Negative	Negative	Negative	Negative	Negative	2
CSB_B069	Pseudomonas sp_6	Soil	Negative	Positive	Positive	Negative	Negative	Negative	Negative	Positive	Negative	Positive	Negative	Negative	3
CSB_B070	Enterobacter sp_2	Soil	Positive	Positive	Negative	Negative	Negative	Negative	Negative	Negative	Negative	Negative	Negative	Negative	2
CSB_B071	Enterobacter sp_2	Soil	Negative	Positive	Positive	Negative	Positive	Negative	Negative	Negative	Negative	Negative	Negative	Negative	3
CSB_B072	Pantoea ananatis sp_3	Soil	Negative	Positive	Positive	Negative	Positive	Positive	Positive	Positive	Negative	Positive	Negative	Negative	4
CSB_B073	Acinetobacter sp_2	Soil	Negative	Positive	Positive	Negative	Negative	Negative	Negative	Negative	Negative	Negative	Negative	Negative	2
CSB_B074	Pseudomonas sp_3	Soil	Positive	Positive	Negative	Negative	Negative	Negative	Negative	Negative	Negative	Negative	Negative	Negative	2
CSB_B075	Pseudomonas fluorescens	Soil	Negative	Positive	Positive	Negative	Negative	Negative	Negative	Negative	Negative	Negative	Negative	Negative	2
CSB_B077	Pseudomonas sp_11	Soil	Negative	Positive	Positive	Negative	Negative	Negative	Negative	Negative	Negative	Negative	Negative	Negative	2
CSB_B078	Bacillus sp_2	Soil	Negative	Negative	Negative	Positive	Negative	Negative	Negative	Negative	Negative	Negative	Negative	Negative	1
CSB_B080	Enterobacter sp_3	Soil	Negative	Positive	Positive	Negative	Positive	Negative	Negative	Negative	Negative	Negative	Negative	Negative	3
CSB_B081	Enterobacter sp_1	Soil	Positive	Negative	Positive	Negative	Negative	Negative	Negative	Negative	Negative	Negative	Negative	Negative	2
CSB_B082	Pseudomonas sp_4	Soil	Negative	Positive	Positive	Positive	Negative	Negative	Negative	Negative	Negative	Negative	Negative	Negative	3
CSB_B083	Acinetobacter calcoaceticus	Soil	Negative	Positive	Positive	Negative	Negative	Negative	Negative	Negative	Negative	Negative	Negative	Negative	2
CSB_B084	Pantoea ananatis sp_2	Soil	Positive	Positive	Negative	Negative	Negative	Negative	Negative	Positive	Negative	Negative	Negative	Negative	3
CSB_B085	Pseudomonas sp_7	Soil	Positive	Positive	Negative	Positive	positive	Negative	Negative	Positive	Negative	Positive	Negative	Negative	5
CSB_B086	Acinetobacter sp_1	Soil	Negative	Positive	Positive	Negative	Negative	Negative	Negative	Negative	Negative	Negative	Negative	Negative	2
CSB_B087	Pseudomonas sp_9	Soil	Negative	Positive	Negative	Positive	Positive	Negative	Negative	Negative	Negative	Negative	Negative	Negative	3
CSB_B088	Pseudomonas sp_6	Soil	Negative	Positive	Positive	Positive	Positive	Negative	Negative	Negative	Negative	Positive	Negative	Negative	5
CSB_B089	Acinetobacter calcoaceticus	Soil	Negative	Positive	Positive	Negative	Negative	Negative	Negative	Negative	Negative	Negative	Negative	Negative	2
CSB_B090	Acinetobacter sp_1	Soil	Negative	Positive	Negative	Negative	Negative	Negative	Negative	Negative	Negative	Negative	Negative	Negative	1
CSB_B091	Pseudomonas sp_13	Soil	Positive	Positive	Negative	Negative	Positive	Negative	Negative	Negative	Negative	Negative	Negative	Negative	3
CSB_B092	Pseudomonas protegens	Soil	Negative	Positive	Positive	Positive	Negative	Negative	Negative	Positive	Negative	Negative	Negative	Negative	4
CSB_B093	Pseudomonas chlororaphis	Soil	Negative	Positive	Positive	Positive	Negative	Negative	Negative	Positive	Negative	Negative	Negative	Negative	4
CSB_B095	Pseudomonas sp_10	Soil	Negative	Positive	Negative	Negative	Positive	Negative	Negative	Negative	Negative	Negative	Negative	Negative	2
CSB_B096	Pseudomonas sp_4	Soil	Negative	Positive	Negative	Positive	Positive	Negative	Negative	Negative	Negative	Negative	Negative	Negative	3
CSB_B097	Pantoea ananatis sp_2	Soil	Positive	Positive	Negative	Negative	Negative	Negative	Negative	Negative	Negative	Negative	Negative	Negative	2
CSB_B099	Acinetobacter sp_1	Soil	Negative	Positive	Negative	Negative	Negative	Negative	Negative	Positive	Negative	Negative	Negative	Negative	2
CSB_B101	Pantoea ananatis sp_2	Root	Positive	Positive	Negative	Negative	Positive	Negative	Negative	Negative	Negative	Negative	Negative	Negative	3
CSB_B103	Rhizobium sp_1	Root	Positive	Negative	Negative	Negative	Negative	Negative	Negative	Negative	Negative	Negative	Negative	Negative	1
CSB_B104	Pseudomonas sp_5	Root	Positive	Positive	Positive	Negative	Negative	Negative	Negative	Negative	Negative	Negative	Negative	Negative	3
CSB_B105	Microbacterium testaceum sp_1	Root	Positive	Negative	Positive	Negative	Negative	Negative	Negative	Negative	Negative	Negative	Negative	Negative	2
CSB_B106	Variovorax sp	Root	Positive	Negative	Negative	Negative	Positive	Negative	Negative	Negative	Negative	Negative	Negative	Negative	2
CSB_B107	Pantoea sp_4	Root	Positive	Negative	Positive	Negative	Negative	Negative	Negative	Negative	Negative	Negative	Negative	Negative	2
CSB_B108	Microbacterium testaceum sp_1	Root	Positive	Negative	Positive	Negative	Negative	Negative	Negative	Negative	Negative	Negative	Negative	Negative	2
CSB_B109	Xanthomonas sp	Root	Positive	Negative	Negative	Negative	Negative	Negative	Negative	Negative	Negative	Negative	Negative	Negative	1
CSB_B110	Burkholderia caledonica	Root	Positive	Negative	Positive	Negative	Negative	Negative	Negative	Negative	Negative	Negative	Negative	Negative	2
CSB_B111	Variovorax sp	Root	Positive	Negative	Negative	Negative	Positive	Negative	Negative	Negative	Negative	Negative	Negative	Negative	2
CSB_B112	Rhizobium sp_2	Root	Positive	Negative	Positive	Negative	Negative	Negative	Negative	Negative	Negative	Negative	Negative	Negative	2
CSB_B113	Arthrobacter nicotinovorana	Root	Negative	Negative	Negative	Positive	Positive	Negative	Negative	Negative	Negative	Negative	Negative	Negative	2
CSB_B114	Arthrobacter nicotinovorana	Root	Negative	Negative	Negative	Positive	Positive	Negative	Negative	Negative	Negative	Negative	Negative	Negative	2
